# Supplementary material for: Celecoxib Inhibits Vasculogenic Mimicry and Induces Apoptosis in the D17 Canine Osteosarcoma Cell Line via the COX-2/PGE2 Signaling Axis
Source: Vet Sci. 2026 Mar 19;13(3):288. doi: 10.3390/vetsci13030288 (PMC13030460; doi:10.3390/vetsci13030288)
Supplement: Supplementary file 1 [file vetsci-13-00288-s001.zip]

Archive with 1 entries (1 files):
- vetsci-4202228-supplementary.xlsx
