# Supplementary material for: Celecoxib Inhibits Vasculogenic Mimicry and Induces Apoptosis in the D17 Canine Osteosarcoma Cell Line via the COX-2/PGE2 Signaling Axis
Source: Vet Sci. 2026 Mar 19;13(3):288. doi: 10.3390/vetsci13030288 (PMC13030460; doi:10.3390/vetsci13030288)
Supplement: Supplementary file 1 [file vetsci-13-00288-s001.zip › vetsci-4202228-supplementary.xlsx]

## Sheet: Sheet1
	Gene symbol	Description	Fold change	Normalized data (log2)		Raw data (RC)
			Celecoxib/Vehicle	Vehicle	Celecoxib	Vehicle	Celecoxib
Angiogenesis/Vasculature development	FGF10	fibroblast growth factor 10	-2.32466	7.17106	5.95404	120	74
	TEAD2	TEA domain transcription factor 2	-2.3515	9.03783	7.80425	438	268
	PKD1	polycystin 1, transient receptor potential channel interacting	-2.54252	9.04415	7.6979	440	249
	THBS1	thrombospondin 1	-3.12636	12.17	10.5255	3840	1769
	ANGPTL4	angiopoietin like 4	-2.59337	7.65504	6.28021	168	93
	SPHK2	sphingosine kinase 2	-2.14503	7.41423	6.31323	142	95
	SFRP2	secreted frizzled related protein 2	-5.82178	11.9197	9.37824	3229	799
	C6	complement C6	-2.15769	6.41745	5.30796	71	47
	EDNRA	endothelin receptor type A	-2.43806	7.09673	5.811	114	67
	EDN1	endothelin 1	-3.3607	7.0158	5.26704	108	46
	COL3A1	collagen type III alpha 1 chain	-4.39043	8.11809	5.98372	232	76
Cell proliferation	FKBP1B	FK506 binding protein 1B	-2.00371	6.65982	5.65714	84	60
	PTCH1	patched 1	-2.00786	7.93669	6.93103	204	146
	NPR3	natriuretic peptide receptor 3	-2.86509	9.0698	7.55122	448	225
	IGFBP5	insulin like growth factor binding protein 5	-3.96819	8.8944	6.90592	397	144
Cell cycle	GADD45A	growth arrest and DNA damage inducible alpha	3.04547	8.04983	9.65649	219	966
	MAU2	MAU2 sister chromatid cohesion factor	-2.00235	6.9388	5.93711	102	73
	CYP26B1	cytochrome P450, family 26, subfamily B, polypeptide 1	-2.23673	6.05098	4.88959	55	35
	FBXO5	F-box protein 5	-2.44368	6.04951	4.76046	55	32
Apoptotic process	SRGN	serglycin	9.77272	4.34332	7.63208	15	235
	PERP	TP53 apoptosis effector	3.45096	5.24781	7.03481	30	155
	CASP14	caspase 14	3.34637	6.86018	8.60278	95	464
	DDIT4	DNA damage inducible transcript 4	2.79405	5.49474	6.9771	36	149
	BIRC3	baculoviral IAP repeat containing 3	2.75832	5.60575	7.06954	39	159
	LOC611500	phospholipid scramblase 1	2.13081	4.98229	6.07369	25	79
Cox pathway	PTGS2	prostaglandin-endoperoxide synthase 2	-3.6205	4.86305	3.00687	24	9
